# Supplementary material for: Complexity of the Immune Response Elicited by Different COVID-19 Vaccines, in the Light of Natural Autoantibodies and Immunomodulatory Therapies
Source: Int J Mol Sci. 2023 Mar 29;24(7):6439. doi: 10.3390/ijms24076439 (PMC10094397; doi:10.3390/ijms24076439)
Supplement: Supplementary file 1 [file ijms-24-06439-s001.zip]

Archive with 1 entries (1 files):
- ijms-2192352-supplementary.docx
